# Supplementary material for: Red-Emitting Carbon Quantum Dots for Biomedical Applications: Synthesis and Purification Issues of the Hydrothermal Approach
Source: Nanomaterials (Basel). 2023 May 13;13(10):1635. doi: 10.3390/nano13101635 (PMC10220864; doi:10.3390/nano13101635)
Supplement: Supplementary file 1 [file nanomaterials-13-01635-s001.zip]

Archive with 1 entries (1 files):
- nanomaterials-2359843-supplementary.pdf
